# Supplementary material for: Efficient production of vindoline from tabersonine by metabolically engineered Saccharomyces cerevisiae
Source: Commun Biol. 2021 Sep 16;4:1089. doi: 10.1038/s42003-021-02617-w (PMC8446080; doi:10.1038/s42003-021-02617-w)
Supplement: Supplementary file 3 — Supplementary Data 1 [file 42003_2021_2617_MOESM3_ESM.xlsx]

## Sheet: Figure 2A
Figure 2A	Productivity changes of vindoline and vindorosine in strain VSY006 and VSY007, with the production level of vindorosine in strain VSY006 set as the reference value.
	Vindoline					Vindorosine
	Mean	SD	1	2	3	Mean	SD	1	2	3
VSY006	0	0	0	0	0	4.65473	0.08163	4.56415	4.67773	4.72266
VSY007	2.33996	0.13685	2.23923	2.49574	2.28492	1	0.058	0.97232	1.05675	0.947

## Sheet: Figure 3
Figure 3	Enhancing vindoline biosynthesis via increasing and tuning the copy numbers of the rate-limiting enzyme encoding genes.
	Mean	SD	1	2	3
VSY006	0.0042	1e-05	0.0042	0.004236	0.00415
VSY008	130.33	4.32445	133.96	125.55	131.49
VSY009	221.87	6.33234	214.91	223.42	227.27
VSY014	340.34	8.3322	330.97	343.63	346.68
VSY015	418.2	7.89	419.89	425.19	409.67
VSY016	416.5	7.7689	409.05	424.53	415.78

## Sheet: Figure 4
Figure 4	Combinatorial optimization of CYPs-CPRs pairing to improve vindoline production.
	Mean	SD	1	2	3
VSY015	418.2	7.89	414.6	427.3	412.85
VSY017	662.42	6.78	654.63	665.67	666.97
VSY018	363.41	5.678	358.14	362.68	369.42
VSY019	380.98	6.789	374.2	387.77	380.98
VSY020	394.36	5.5789	400.29	389.23	393.55
VSY021	253.35	4.23	251.39	258.2	250.45
VSY022	455.83	5.2133	450.63	461.04	455.83

## Sheet: Figure 5
Figure 5	Optimization of vindoline production through ER expansion and co-factor supply enhancement (NADPH and SAM).
	Mean	SD	1	2	3
VSY017	662.42	6.78	662.42	669.21	665.64
VSY023	1338.98	21.35	1331.8	1362.99	1322.14
VSY024	1662.67	23.56	1668.71	1642.81	1665.5

## Sheet: Figure 6
Figure 6A	The strain (VSY024) was cultured in SC (shown in blue) or YP (shown in red) medium with 2% galactose in the presence of various concentrations of tabersonine at 30 °C.
Vindoline titer
	Mean(SC)	SD	1	2	3	Mean(YP)	SD	1	2	3
10	479.196	37.56	437.48	489.57	510.4	3492.57	99.55	3377.91	3556.92	3542.89
25	865.593	40.45	846.95	912	837.83	4503.2	106.79	4548.13	4580.18	4381.28
50	1662.67	63.56	1629.18	1735.97	1622.85	5620.2	112.67	5619.71	5733.12	5507.78
75	1941.27	50.68	1941.27	1991.96	1890.59	5630.03	139.87	5785.9	5515.46	5588.74
100	2666.83	66.78	2622.32	2743.61	2634.55	5802.91	110.54	5802.91	5692.37	5913.46
125	2603.01	60.34	2556.31	2581.59	2671.74	5719.02	121.78	5776.63	5980.25	5994.19
Conversion yield
	Mean(SC)	SD	1	2	3	Mean(YP)	SD	1	2	3
10	3.31236	0.4	3.72	3.15	3.07	19.98	0.8	19.63	20.88	19.44
25	2.4155	0.5	1.91	2.51	2.85	11.4084	0.9	11.1	10.7	12.42
50	2.32212	0.33	2.22	2.68	2.05	7.43818	0.98	8.07	6.32	7.94
75	1.81683	0.4	2.23	1.68	1.56	5.09329	0.66	4.34	5.54	5.4
100	1.87088	0.45	1.68	2.39	1.55	3.98332	0.56	3.47	4.58	3.88
125	1.4669	0.5	1.59	0.94	1.81	3.16728	0.8	4.03	3.05	2.44
Figure 6B	The accumulation of vindoline and intermediate metabolites in strain VSY024 when different amounts of tabersonine were supplemented into YP medium.
	16-OH-tabersonine	16-MOH-tabersonine	3-OH-16-MOH-2,3-2H-tabersonine	Desacetoxyvindoline	Deacetylvindoline	Vindoline	3-OH-2,3-2H-tabersonine	Desacetoxyvindorosine	Deacetylvindorosine	Vindorosine
10	41218800	0	18926500	6.30207e+06	0	286690000	0	0	32366900	78868100
25	133294000	0	143931000	346555000	0	641992000	0	17160900	145326000	287148000
50	200565000	0	639834000	566234000	0	682006000	108878000	54068600	0	317315000
75	286572000	24572500	853507000	555759000	0	693637000	459424000	65747200	0	377079000
100	352445000	44581000	950958000	581790000	0	688742000	654019000	106176000	0	421092000
125	555110000	487047000	979348000	572723000	0	678194000	791636000	165503000	0	476484000

## Sheet: Figure 7
Figure 7A	Enhancing vindoline production in YP medium via feeding low concentration of tabersonine (~15 mg/L) every 24 h after galactose induction. A total of ~100 mg/L tabersonine was fed into the fermentation broth.
	Mean	SD	1	2	3
VSY024-YP-100	5802.91	80.54	5722.37	5883.46	5802.91
VSY024-YP-M-fed	11714.3	156.78	11601	11893.3	11648.8
VSY025-YP-M-fed	16502.5	167.44	16631.9	16313.3	16562.1
Figure 7B	The accumulation of vindoline and intermediate metabolites in strain VSY025 by intermittent feeding of low concentrations of tabersonine and high cell density yeast biotransformation (BioT).
	16-OH-tabersonine	16-MOH-tabersonine	3-OH-16-MOH-2,3-2H-tabersonine	Desacetoxyvindoline	Deacetylvindoline	Vindoline	3-OH-2,3-2H-tabersonine	Desacetoxyvindorosine	Deacetylvindorosine	Vindorosine
VSY025-YP-M-Fed	78442100	132411000	685931000	549695000	0	719120000	256904000	74083000	0	180485000
VSY025-SC-Bio	490231000	125495000	49576200	0	0	769459000	227987000	0	0	24157300
VSY-25-YP-Bio	22957100	24833400	475910000	0	0	2754230000	558988000	23782400	0	22416800

## Sheet: Supplementary Figure S2
Supplementary Figure S2	Characterization of various CPRs for high vindoline production in strain VSY017.
	Mean	SD	1	2	3
VSY017	662.42	6.87595	654.8	664.26	668.19
VSY017-2	490.19	13.1	485.16	505.06	480.36
VSY017-3	1264.22	36.45	1222.23	1287.71	1282.71
VSY017-4	990.257	23.77	977.18	1017.7	975.91
VSY017-5	1058.66	37.99	1040.82	1032.87	1102.28
VSY017-6	886.095	26.88	905.44	855.41	897.46
VSY017-7	926.289	29.77	921.91	898.95	958

## Sheet: Supplementary Figure S3
Supplementary Figure S3		The production of vindoline in strain VSY025 using high cell density yeast biotransformation (BioT).
	Mean	SD	1	2	3
Qu et al.'s strain	2.7
VSY025-SC-BioT	17.7	1.1	17.35	18.02	15.97
VSY025-YP-BioT	29.4	2.1	31.62	27.33	29.4
