# Supplementary material for: Efficient production of vindoline from tabersonine by metabolically engineered Saccharomyces cerevisiae
Source: Commun Biol. 2021 Sep 16;4:1089. doi: 10.1038/s42003-021-02617-w (PMC8446080; doi:10.1038/s42003-021-02617-w)
Supplement: Supplementary file 4 — Supplementary Data 2 [file 42003_2021_2617_MOESM4_ESM.xlsx]

## Sheet:  DNA sequences of genes
DNA sequences of genes used in this study
Genes	DNA sequences
T16H2	ATGGAGTTGTATTATTTTTCCACCTTTGCCTTCCTTCTTTTCTGCTTCATTTTAGCCAAAACTCTAAAGAAATCTGGCCAATCAAATCTTAAGCTGCCTCTGGGGCCTCCCCCAATTCCTATATTAGGAAATGCCCATCAACTTATAGGTGGCCATACTCATCACATTCTAAGAGATTTGGCCAAAAAATATGGACCGTTGATGCACTTAAAGACTGGTGAAGTTTCAACCATTGTTGCATCCTCACCAGAAATTGCTGAAGAGATGTTTAAAACACATGATGTTCTCTTTGCCGACAGACCCTCAAATATTGTTGCCTTCAAAATCTTGTCTTATGATTATTCGGATGTTGTCATTAGTCCATATGGCAATTATTGGAGACAACTTCGTAAAATTAGC…
16OMT	ATGGATGTTCAATCTGAGGAGTTCCGTGGAGCACAAGCTCAAATATGGAGCCAATCCTGCTCTTTCATAACTTCTGCTTCTCTAAAATGCGCAGTTAAATTAGGAATTCCAGATACAATTGACAATCATGGAAAACCCATTACTCTTTCTGAATTAACCAATGCTCTTGTGCCCCCAGTTCACCCTTCTAAAGCTCCTTTTATCTACCGCCTAATGCGTGTTTTAGCAAAAAATGGCTTCTGTTCTGAAGAACAATTAGATGGAGAAACAGAACCCCTTTATTCCCTTACCCCATCAAGTCGAATTTTATTAAAAAAAGAACCCTTAAATTTAAGAGGAATTGTTCTTACCATGGCTGACCCTGTTCAACTTAAAGCTTGGGAATCCTTAAGTGATTGG…
T3O	ATGGAGTTTCATGAATCTTCTCCCTTCGTCTTCATCACTCGTGGCTTTATATTCATAGCAATTTCAATAGCCGTACTGAGAAGAATAATATCAAAGAAAACTAAAACATTGCCTCCAGGACCATGGAAGCTACCTTTGATTGGAAATCTTCATCAATTTCTGGGTTCTGTTCCTTATCAAATTCTCAGAGATTTAGCTCAAAAAAATGGGCCTTTGATGCACCTTCAATTAGGTGAAGTTTCTGCCATCGTGGCAGCATCTCCTCAAATGGCTAAGGAGATTACAAAAACTTTGGATCTTCAATTTGCAGACAGGCCAGTTATTCAAGCATTAAGGATTGTGACCTATGATTATTTAGATATATCCTTTAATGCATACGGAAAATATTGGAGACAATTG…
T3R	ATGGCTGCAAAGTCAGTGAAGGCTCTTGGTTTGGCTCTTAAGGATTCATCTGGGCTTTTCTCTCCATTCAACTTCTCAAGAAGGGCTACAGGGGAACACGATGTTCAATTGAAAGTATTATATTGTGGTGTTTGCAATTTCGATAACTTAATGAGGAGAAACAAATACGGGAGGACCAAGTTTCCCTATGTTTTCGGGCATGAAATTGTGGGTGTTGTAACTGAGGTTGGTTCCAATGTTAAGAAATTCAAAATCGGTAACAAAGTTGGGGTTAGCTTTATCGTTGATACCTGTAGAGAATGTGAAAGGTGTAAAATTGGACAGCAAATAGCCTGTAAAAAAGCAGTATCATCGGACGGCTTCTTCGAGACACCAGGTTACGGTGGTTGTTCAAATATA…
NMT	ATGGAAGAGAAGCAGGAGAAGGTGGCTGAGTTCTATGACAAAGTAACCGGAGCATGGGATCTCTTCTATGGAGTCCATTTACATGATGGATATTATGAGCCTGGAACTACCGCCACCATGGCCATTAGCCAAGATGCCGTCATTCGGATGATTGACGAGCTTCTCCGTTTTGCTGGCGTTTCCGAAGATCCAGCAAAGAAACCAAGAAGTATGCTTGATGTTGGAAGTGGATTAGGTGGGACTTGTGTTTATGTAGCAAAGAAATATGATATACAATGTACAGGGATCACCATAAGCCCTAACCAAGTCAAATATGCTCAAGATTATGCAGCTACTGAAGGAGTAGAAAATAAGGTTTCTTTCGACTGTGGAGATGCCTTAGATATGCCTTATTCAGAT…
D4H	ATGAAGGACTTGAACTTTCATGCTGCTACACTCTCAGAAGAAGAATCTTTAAGGGAATTGAAGGCTTTTGATGAGACAAAGGCTGGTGTAAAAGGGATTGTAGATACTGGGATAACCAAAATTCCACGTATCTTTATCGATCAACCAAAAAATCTTGACCGGATTTCAGTGTGTAGAGGAAAATCCGATATCAAGATTCCAGTTATAAACTTGAATGGCCTCAGTAGCAATTCAGAAATACGGCGTGAGATTGTGGAGAAAATTGGAGAAGCGAGTGAGAAATATGGATTCTTCCAGATAGTTAATCATGGGATTCCACAAGATGTTATGGATAAAATGGTAGATGGAGTTCGTAAGTTTCATGAACAAGATGATCAAATCAAGAGACAATATTACTCC…
DAT	ATGGAGTCAGGAAAAATATCGGTTGAGACAGAGACACTCTCCAAAACGTTGATCAAACCCTCTTCTCCAACCCCTCAATCCCTCAGCCGCTATAACCTCTCCTACAATGATCAAAACATATACCAAACGTGCGTATCCGTTGGTTTCTTTTACGAAAATCCCGACGGCATTGAAATTTCTACAATTCGTGAGCAGCTACAAAATTCGCTCTCAAAAACTCTTGTTTCTTATTATCCATTTGCTGGAAAAGTTGTTAAAAATGACTATATCCATTGCAATGACGATGGAATTGAGTTCGTGGAAGTTCGAATTCGTTGCCGCATGAATGATATTCTAAAGTATGAATTAAGATCATATGCCAGAGACCTAGTCCTTCCCAAACGGGTAACTGTTGGCAGT…
CrCPR	ATGGATTCTAGCTCGGAGAAGTTGTCGCCGTTCGAATTGATGAGCGCGATCTTGAAGGGAGCTAAATTAGATGGGTCTAACTCTTCAGATTCTGGCGTAGCTGTGTCGCCGGCAGTTATGGCTATGTTGTTGGAGAATAAGGAGTTAGTGATGATTTTGACTACTTCAGTGGCGGTTTTGATCGGTTGTGTCGTAGTTTTGATATGGCGGCGATCTTCCGGATCGGGTAAAAAAGTCGTGGAGCCTCCGAAGCTCATAGTGCCTAAATCTGTTGTAGAACCGGAGGAAATTGATGAAGGGAAGAAGAAATTTACCATATTTTTTGGAACACAAACTGGAACAGCTGAAGGCTTCGCTAAGGCTCTAGCTGAGGAAGCCAAAGCTCGATATGAAAAGGCA…
CrCYB5	ATGGCGTCGGATCAGAAATTGCACAAATTTGATGAAGTATCGAAGCATAACAAAACAAAGGATTGCTGGCTGATCATCAACGGAAAGGTTTATGATGTGACCCCCTTTATGGATGATCATCCTGGAGGTGATGAAGTCTTGCTTTCAGCCACTGGAAAAGATGCTACAAATGATTTCGAAGATGTGGGTCACAGTGATTCTGCCAGAGAGATGATGGATAAATACTACATTGGGGAGATGGACATGGCAACAGTTCCCCTTAAACGCACCTACATTCCACCCCAACAAGCTCAATACAATCCTGATAAGACTCCGGAATTCGTAATCAAGATTCTACAGTTCCTTGTACCCCTCTTGATCTTGGGTTTGGCCTTTGCTGTCCGACACTATACTAAGGAG…
AtCPR1	ATGACTTCTGCTTTGTATGCTTCCGATTTGTTTAAGCAGCTCAAGTCAATTATGGGGACAGATTCGTTATCCGACGATGTTGTACTTGTGATTGCAACGACGTCTTTGGCACTAGTAGCTGGATTTGTGGTGTTGTTATGGAAGAAAACGACGGCGGATCGGAGCGGGGAGCTGAAGCCTTTGATGATCCCTAAGTCTCTTATGGCTAAGGACGAGGATGATGATTTGGATTTGGGATCCGGGAAGACTAGAGTCTCTATCTTCTTCGGTACGCAGACTGGAACAGCTGAGGGATTTGCTAAGGCATTATCCGAAGAAATCAAAGCGAGATATGAAAAAGCAGCAGTCAAAGATGACTATGCTGCCGATGATGACCAGTATGAAGAGAAATTGAAGAAG…
MTR2	ATGCAAGATTCAAGCTCAATGAAATTTTCTCCACTTGATCTAATGTCAGCACTAATCAAAGGCAAAATCGATCCATCCAATGGAACCGTTCCAGCTTCACTCATACTTGAGAACCGCGAATTCGTTATGATCTTAACAACTTCAATAGCTGTTCTCATCGGTTGCGTCGTCGTTTTAATTTGGCGTAGATCCAATTCTCAAAAACCAAAACCAATTGAAGTTCCTAAACGCGTTATCGAGAAACTTCCTGAACTTGAAATCGATGACGGTACCAAAAAAGTTACCGTTTTCTTTGGCACTCAAACCGGTACCGCCGAAGGTTTTGCCAAGGCGATAGCGGAAGAGGCAAAAGCGCGTTATGAGAAGGCCAAGTTTAAAGTAGTTGATATGGATGATTAT…
GlCPR	ATGGCGTCCACCGACACCGTCATCCTCGCCTTGGGCATAGTCCTCGCTGCTGTCTACCTCTTCCGTGACCAGCTTTTTGCCGCTTCAAAGCCCAATTCCGTCCCCGTCTCGTCCTCCAAAGCAAATGTCGGCGGAGGAAACCCACGGGACTTCATTGCAAAGATGAAGGAGGGCGTAAGTCGCAATTCCGTTCTCTCCGGCTTGTCATCTACAGCTCACAGGCGTGCAACGTGTCCGCAGAAAAAGCGCATTGTCATCTTCTACGGCTCACAAACAGGTACTGCCGAGGAGTACGCTATCCGTCTCGCTAAGGAGGCCAAGCAGAAGTTCGGCCTGGCTTCTCTCGTCTGCGATCCCGAGGAGTACGACTTCGAGAACCTCGACCAGATCTCCGACGAC…
GuCPR1	ATGACTTCGAATTCCGATTTGGTTCGCACCATTGAGTCGGTGCTGGGCGTTTCACTCGGCGATTCGGTCTCCGATTCGCTCGTTCTGATAGCGACTACCTCCGTCGCCGTCATAATTGGGCTCCTTGTGTTCCTGTGGAAGAAATCTTCGGATCGGAGCAGGGAGGTGAGGCCGGTGATTGTGCCGAAGTCGTTGGTGAAGGATGAAGACGATGATGTCGACGTTGCCTCCGGGAAGACTAAGGTTACTGTTTTCTTCGGTACTCAGACTGGTACTGCTGAGGGCTTCGCTAAGGCATTGGCGGACGAGATCAAGGCAAGATATGAAAAAGCATATGTCAAAGTTGTTGATTTGGATGACTATGCAATGGATGATGATCAATATGAGGAGAAGCTGAAG…
SAM2	ATGTCCAAGAGCAAAACTTTCTTATTTACCTCTGAATCCGTCGGTGAAGGTCACCCAGACAAGATTTGTGACCAAGTTTCTGATGCTATTTTGGACGCTTGTTTAGAACAAGATCCATTCTCCAAGGTTGCCTGTGAAACAGCTGCCAAAACTGGTATGATTATGGTTTTCGGTGAAATTACCACCAAAGCTAGACTTGACTACCAACAAATAGTAAGAGATACCATCAAGAAGATTGGTTATGACGATTCTGCCAAGGGTTTCGACTACAAGACATGTAATGTTTTAGTAGCTATCGAACAACAATCTCCAGATATCGCTCAAGGTCTGCACTATGAAAAGAGCTTAGAAGACTTAGGTGCTGGTGACCAAGGTATAATGTTTGGTTACGCTACAGAC…
INO2	ATGCAACAAGCAACTGGGAACGAATTACTGGGTATCCTAGATCTGGATAACGATATAGACTTTGAAACTGCTTACCAAATGCTCAGCAGTAACTTCGACGACCAAATGTCTGCGCACATACATGAAAACACGTTTAGTGCAACTTCCCCTCCTCTGTTAACACACGAGCTCGGCATAATTCCTAACGTAGCAACCGTGCAACCCTCTCACGTAGAAACTATACCTGCCGATAACCAAACTCATCATGCTCCTTTGCATACTCATGCACACTATCTAAATCACAACCCTCATCAACCAAGCATGGGTTTTGATCAAGCGCTTGGTCTCAAGTTGTCTCCTTCCAGTTCGGGGTTGTTGAGCACGAATGAATCGAATGCCATTGAACAGTTTTTAGACAAT…
ZWF1	ATGAGTGAAGGCCCCGTCAAATTCGAAAAAAATACCGTCATATCTGTCTTTGGTGCGTCAGGTGATCTGGCAAAGAAGAAGACTTTTCCCGCCTTATTTGGGCTTTTCAGAGAAGGTTACCTTGATCCATCTACCAAGATCTTCGGTTATGCCCGGTCCAAATTGTCCATGGAGGAGGACCTGAAGTCCCGTGTCCTACCCCACTTGAAAAAACCTCACGGTGAAGCCGATGACTCTAAGGTCGAACAGTTCTTCAAGATGGTCAGCTACATTTCGGGAAATTACGACACAGATGAAGGCTTCGACGAATTAAGAACGCAGATCGAGAAATTCGAGAAAAGTGCCAACGTCGATGTCCCACACCGTCTCTTCTATCTGGCCTTGCCGCCAAGCGTTTTT…
GAPN	ATGACAAAACAATACAAAAACTACGTTAATGGTGAATGGAAACTAAGTGAGAATGAAATCAAGATATACGAACCTGCCTCAGGCGCAGAACTGGGTTCTGTTCCTGCAATGTCCACTGAGGAAGTGGATTACGTGTATGCTTCAGCCAAAAAGGCTCAGCCTGCATGGAGATCCCTAAGTTACATTGAAAGAGCTGCCTATTTGCATAAAGTCGCAGACATATTGATGAGGGATAAAGAGAAGATTGGCGCTGTGCTTTCTAAGGAAGTCGCTAAGGGATACAAATCTGCAGTATCTGAGGTAGTTAGAACAGCAGAGATTATCAATTACGCTGCCGAGGAAGGTCTTAGAATGGAGGGAGAGGTACTTGAAGGAGGATCATTTGAAGCAGCATCCAAA…
